# Supplementary material for: Deciphering mechanical cues in the microenvironment: from non-malignant settings to tumor progression
Source: Biomark Res. 2025 Jan 23;13:11. doi: 10.1186/s40364-025-00727-9 (PMC11755887; doi:10.1186/s40364-025-00727-9)
Supplement: Supplementary file 1 — Supplementary Material 1 [file 40364_2025_727_MOESM1_ESM.xlsx]

## Sheet: Table 1
	Table 1 Standardized measurement techniques for mechanical cues.
	Scale	Methods	Mechanical Cues	Advantages	Disadvantages	References
	Microscale	Atomic force microscopy	Tensile stress, compressive stress, stiffness, viscoelasticity	High accuracy, subcellular resolution	Low throughput, expensive, complicated setup, limited vertical range and magnitude	(45, 57, 58, 91, 95)
		Micropipette aspiration	Membrane tension, shear stress, fluid pressure, viscoelasticity	High accuracy comparable to AFM, rapid and simple	Invasive, low throughput	(60, 77, 82)
		Parallel-plate rheometry	Shear stress, stiffness, viscoelasticity	High accuracy, high reproducibility, simple setup	Low throughput, limited spatial resolution, only whole-cell scale	(76, 88, 95)
		Magnetic tweezers	Stiffness, viscoelasticity	High timing and force accuracy; measuring extracellular and intracellular properties, simple setup	Low throughput, limited force range, unidirectional forces only	(89, 95)
		Optical tweezers	Tensile stress, stiffness, viscoelasticity	Noninvasive, high timing resolution, accurate force resolution	Only whole-cell scale, limited force range	(59, 95)
		Particle tracking microrheology	Viscoelasticity	Measuring intracellular property, noninvasive	Expensive	(91, 95)
		Traction force microscopy	Contractile stress	Single-cell measurements, high resolution	Extremely low throughput, sensitive to noises	(94)
	Macroscale	Magnetic resonance imaging (MRI) based methods	Shear stress, stiffness, viscoelasticity	Clinical applications, noninvasive	Expensive, specialized training, potential contrast agent	(72, 82, 87, 91)
		Ultrasound based elastography	Fluid pressure, stiffness	Noninvasive method, fast and cheap	Limited field of view	(82, 85, 86)
		Shear wave dispersion ultrasound Vibrometry	Viscoelasticity	Noninvasive, possible clinical applications	Sensitive to noises	(91)
		Doppler ultrasonography	Shear stress	Clinical applications, noninvasive	Limited field of view	(72)
		Rheometer	Viscoelasticity	Most primitive and classical	Limited spatial resolution	(91)
