# Supplementary material for: Deciphering mechanical cues in the microenvironment: from non-malignant settings to tumor progression
Source: Biomark Res. 2025 Jan 23;13:11. doi: 10.1186/s40364-025-00727-9 (PMC11755887; doi:10.1186/s40364-025-00727-9)
Supplement: Supplementary file 2 — Supplementary Material 2 [file 40364_2025_727_MOESM2_ESM.xlsx]

## Sheet: Table 2
	Table 2 Impact of mechanical cues in non-malignant biological behaviors.
	Mechanical Cues	Tissues or Cells	Impact	References
	Tensile stress	Skeletal muscles	Muscle movement, such as voice production	(155, 160)
		Cardiomyocytes	Cardiomyocyte hypertrophy, cardiac chamber maturation and atrial arrhythmogenesis	(162-165)
		Vascular ECs	Angiogenesis	(156)
		Nervous system	Neural development and axon regeneration	(113, 157, 166)
		Fibroblasts	Wound healing and scarring	(168)
		Urothelium	Cell proliferation and urethral micturition reflexes	(158, 169)
		Drosophila crop	Satiety and feeding	(170)
		T cells	Chemotactic migration	(171)
		Embryonic tissues	Embryo morphogenesis	(36)
	Shear stress	Vascular ECs	Vasodilation, cell proliferation, angiogenesis, cell survival, vascular inflammation and atheroprotective or atheroprone phenotypes	(179, 180, 184, 185, 193)
		Urinary system	Renal functions such as proximal reabsorption	(195)
		Bronchial epithelial cells	ATP release	(198)
	Hydrostatic pressure	Skeletal system	Osteogenesis and cell differentiation	(199, 202-204)
		Neural crest cells	Neural development	(200)
		Hela-Kyoto cells	Regulation of mitosis	(201)
		Immune cells	Inflammatory response	(38)
		Heart	Atrial electrical remodeling, even atrial fibrillation	(205)
	Matrix stiffness	Embryonic stem cells	Mesoderm differentiation	(214)
		Skeletal system	Cell proliferation, cell spreading, cell adhesion, cell migration, and cell differentiation such as osteogenic differentiation	(215, 216)
		Neural crest cells	Epithelial-to-mesenchymal transition (emt) and collective cell migration	(217)
		Nervous system	Neural development such as synaptic plasticity and regeneration, and restrict alzheimer's disease	(211, 218, 219)
		Tendon stromal cells	Cell stemness, synapse formation, and angiogenesis	(212)
		Immune cells	Maintaining t cell populations, and immune-enhancing or -suppressing responses	(213)
		Heart	Myocardial fibrosis progression and cardiac function decline	(226-229)
		Liver	Fibroblast-myofibroblast conversion and liver fibrosis	(232, 233)
	Viscoelasticity	Periodontal ligaments	Tissue homeostasis, cell spreading, cell proliferation, cell differentiation, and tissue regeneration	(241, 243, 250)
		MSCs	Osteogenic differentiation	(253)
	Residual stresses	Muscles	Optimizing muscle contraction length such as arterial extension, inflation, and torsion	(254-256)
		Blood vessels	Vessel permeability and stress redistribution	(257, 258)
		Gastrointestinal tract	Shaping villi height, cell proliferation, and gut elongation	(260, 266)
		Heart	Embryonic cardiac morphogenesis	(268)
	Compressive stress	Muscle stem cell	Cell renewal	(46)
		Cementocytes	Osteoclastogenesis	(271)
	Contractility	Platelets	Shrinking size and facilitating the compaction of clots	(272)
		Fibroblasts and epithelial cells	Matrix remodeling and tissue morphogenesis	(93)
		Pre-implanted cells	Embryo morphogenesis	(273)
		Cardiocytes	Genomic integrity	(274)
		Muscle cells	Muscle morphology, and cardiac output	(52, 277)
