# Supplementary material for: Deciphering mechanical cues in the microenvironment: from non-malignant settings to tumor progression
Source: Biomark Res. 2025 Jan 23;13:11. doi: 10.1186/s40364-025-00727-9 (PMC11755887; doi:10.1186/s40364-025-00727-9)
Supplement: Supplementary file 3 — Supplementary Material 3 [file 40364_2025_727_MOESM3_ESM.xlsx]

## Sheet: Table 3
	Table 3 Impact of mechanical cues within the tumor microenvironment.
	Mechanical Cues	Phenotype	Tissues	Experiment Type	Biological Mechanisms	Rangea	References
	Solid stresses	Tumor-promoting	Solid tumors	In vivo/in vitro	Compressed and damaged vessels; elevated IFP; hypoxia; reduced drug delivery	2.8 to 142.4 mmHg	(65, 285-287)
			Breast cancer	In vivo/in vitro	Enhanced migration; ﬁbronectin deposition; augmented cell-matrix adhesion; YAP/TAZ/TEAD-AP-1 complex; Wnt/β-catenin-mediated adipocyte dedifferentiation	5.8 to 52.5 mmHg (~1.5 mmHg)	(288, 297, 303)
			Colorectal cancer	In vivo/in vitro	Wnt/β-catenin-YAP1-TBX5 complex; Ret-β-catenin-Myc pathway; integrin αvβ8-dependent TGF-β activation	0.4 to 5.6 kPa	(213, 296, 304)
			Pancreatic cancer	In vivo/in vitro	YAP1/TEAD2-E2F	11.5 to 18 mmHg	(298, 412)
			Liver cancer	In vitro	Integrin α5β1-Src-FAK, AKT, and ERK signaling pathways	6.4 to 15 mmHg	(53, 413)
			Glioma	In vitro	YAP-mediated cell competition	/	(310)
		Tumor-suppressive	Solid tumors	In vitro	Stress-induced growth inhibition	45 to 120 mm Hg	(64)
			Breast cancer	In vitro	Enhanced apoptosis; reduced cell viability	5.8 to 58 mmHg	(288)
			Colorectal cancer	In vivo/in vitro	YAP nuclear exclusion; decreased proliferation	~11 kPa	(299)
	Fluid stresses	Tumor-promoting	Breast cancer	In vivo/in vitro	Poor drug and nutrient distribution; HMGB1 -RAGE pathway; ABCC1 overexpression	6 to >30 mmHg (-2 to 6 mmHg)	(327, 356, 357)
			Liver metastasis of colorectal cancer	In vivo	Poor drug and nutrient distribution	9 to 33 mmHg (-2 to 6 mmHg)	(327)
			Uterine cervical cancer	In vivo	Poor drug and nutrient distribution	10 to 26 mmHg (0 to 3 mmHg)	(328)
			Head and neck carcinoma	In vivo	ADAM10-N-cadherin-KLRG1 receptor axis	4 to 33 mmHg	(329, 343)
			Metastatic melanoma	In vivo	Poor drug and nutrient distribution	2 to 41 mmHg (-1 to 3 mmHg)	(330, 331)
			Prostate cancer	In vitro/in vivo	Integrin αvβ3 and CXCR4-mediated MMP9 upregulation; PIEZO1-Src-YAP axis	0.005 mPa to 0.1 mPa; ~0.05 ml min−1 flow rate	(333, 345)
			Epidermoid carcinoma	In vitro	E-cadherin/N-cadherin adhesion	/	(338)
			Renal carcinoma	In vitro	Heparan sulfate-Glypican-1-MAPK axis	~0.125 Pa shear stress	(339)
			Liver cancer	In vitro	FAK-ERK1/2 pathway	0.01 to 0.2 Pa shear stress	(344)
		Tumor-suppressive	Glioma	In vitro	Downregulation of the activity and expression of MMPs	0.009 to 0.068 Pa shear stress	(346)
			Osteosarcoma	In vitro	BMP-SMAD1/5-induced cell cycle arrest	0.08 to 0.3 Pa	(347)
			Urinary bladder transitional cell carcinoma	In vitro	BMP-SMAD1/5-induced cell cycle arrest	0.1 to 7 Pa shear stress (0.02 to 2 Pa shear stress)	(348)
	Matrix stiffness	Tumor-promoting	Liver cancer	In vivo/in vitro	Activation of HSCs, TAZ, and DDR1; p300 nuclear translocation	>12 kPa	(375, 388)
			Neuroblastoma	In vitro	YAP-RUNX2-SRSF1-VEGF165 axis	<10 kPa to 2GPab	(376)
			Squamous cell carcinoma	In vivo/in vitro	YAP/TAZ-dependent glutamate/aspartate crosstalk	~8 kPa (~1 kPa)	(378)
			Breast cancer	In vivo/in vitro	Microtubule glutamylation	~50 kPa	(377)
			Glioblastoma	In vitro	Metabolic shift between glycolysis and OXPHOS	2.3 to 5.2 kPa (~0.3 kPa)	(379)
			Lung cancer	In vitro	Actin-dependent PD-L1 upregulation	20 to 30 kPa (0.5 to 5 kPa)	(380)
			Colon cancer	In vivo/in vitro	PIEZO1 deficiency; TGF-β1-induced differentiation of Tregs	~50 kPa (~2 kPa)	(391)
		Tumor-suppressive	Liver cancer	In vivo/in vitro	Hepatoprotection from quiescent HSC-derived HGF	>12 kPa	(375)
			Liver metastasis of colorectal and pancreatic cancers	In vivo/in vitro	Type I collagen-induced mechanical restriction	~16 kPa	(386)
			Lymphoma	In vivo/in vitro	Enhanced DC metabolism and function	~50 kPa (~2 kPa)	(390)
			Colon cancer	In vivo/in vitro	PIEZO1 stimulation; IL-12-induced differentiation of Th1s	~50 kPa	(391)
	Viscoelasticity	Tumor-promoting	Breast cancer	In vivo/in vitro	ARP2/3 complex-dependent symmetry breaking; invasive protrusions; YAP nuclear translocation; EMT; TRPV4-PI3K/Akt pathway; TRPV4-RhoA pathway	3.5 to ≥40 cP viscosity (~0.7 cP viscosity)	(250, 407, 409)
			Liver cancer	In vitro	Integrin β1-tensin 1-YAP pathway	~0.25 loss tangent (~0.21 loss tangent)	(408)
	a: Table 3 summarizes the range of mechanical cues present within the TME, when available, the physiological range observed in normal tissues is provided in parentheses, as reported in the referenced literature.
	b: The stiffness of neuroblastoma varies according to its original sites. Tumors derived from the adrenal gland, retroperitoneum, and peritoneum typically exhibit stiffness of less than 10 kPa, whereas those originating from bone, joints, and articular cartilage range from 30 kPa to 2 GPa.
