# Supplementary material for: Deciphering mechanical cues in the microenvironment: from non-malignant settings to tumor progression
Source: Biomark Res. 2025 Jan 23;13:11. doi: 10.1186/s40364-025-00727-9 (PMC11755887; doi:10.1186/s40364-025-00727-9)
Supplement: Supplementary file 4 — Supplementary Material 4 [file 40364_2025_727_MOESM4_ESM.xlsx]

## Sheet: Table 4
	Table 4 Typical clinical trials targeting mechanotransduction.
	Target	Drug	Target in Mechanotransduction Process	Mechanism	Tumor Type	Phase	Current Status	ClinicalTrials.gov ID
	Collagen	EN3835	Solid stresses and matrix stiffness	Collagenase-mediated collagen digestion	Uterine leiomyoma (fibroids)	1	Favorable prognosis	NCT02889848
	Hyaluronic acid	PEGPH20	Solid stresses and matrix stiffness	Hyaluronidase-mediated hyaluronic acid digestion	Stage IV pancreatic cancer	3	Failure	NCT02715804
	AGTR1	Losartan	Solid stresses and matrix stiffness	Inhibition of profibrotic signals	Locally advanced pancreatic cancer	2	Favorable prognosis	NCT01821729
	FAK	Defactinib	Solid stresses and matrix stiffness	Inhibition of FAK-associated desmoplasia	Advanced pancreatic cancer	1	Favorable prognosis	NCT02546531
	VEGF/VEGFR	Bevacizumab	Fluid stresses	Anti-angiogenesis	Solid tumors	4	Favorable prognosis	NCT01588184
	VEGF/VEGFR	Lenvatinib	Fluid stresses	Anti-angiogenesis	Refractory differentiated thyroid cancer	2	Favorable prognosis	NCT02702388
	CAFs	Erdafitinib	Matrix stiffness	Inhibition of FGFR-mediated matrix production	Advanced solid tumors	2	Active, not recruiting	NCT04083976
	TGF-β	Fresolimumab	Downstream signaling pathway	Inhibition of TGF-β signaling	Metastatic breast cancer	2	Favorable prognosis	NCT01401062
	TGF-β	Galunisertib	Downstream signaling pathway	Inhibition of TGF-β signaling	Advanced or metastatic pancreatic cancer	2	Favorable prognosis	NCT01373164
	YAP/TAZ	Simvastatin	Mechanosensor	YAP-mediated Treg dysfunction	Prostate cancer	2	Recruiting	NCT05586360
	TRP	CBP-1019	Mechanosensor	Inhibition of TRPV6	Solid tumors	1b	Recruiting	NCT06576037
	Integrins	Cilengitide	Mechanosensor	Inhibition of αvβ3 and αvβ5 integrins	Prostate cancer	2	Failure	NCT00121238
